# Supplementary material for: A Comparison of Mercury Exposure from Seafood Consumption and Dental Amalgam Fillings in People with and without Amyotrophic Lateral Sclerosis (ALS): An International Online Case-Control Study
Source: Int J Environ Res Public Health. 2018 Dec 14;15(12):2874. doi: 10.3390/ijerph15122874 (PMC6313312; doi:10.3390/ijerph15122874)
Supplement: Supplementary file 1 [file ijerph-15-02874-s001.zip]

Archive with 3 entries (2 files):
- ijerph-402260-supplementary proofed/
- ijerph-402260-supplementary proofed/Table S1 Seafood Fillings.xlsx
- ijerph-402260-supplementary proofed/Table S2 Ages.xlsx
