# Supplementary material for: A Comparison of Mercury Exposure from Seafood Consumption and Dental Amalgam Fillings in People with and without Amyotrophic Lateral Sclerosis (ALS): An International Online Case-Control Study
Source: Int J Environ Res Public Health. 2018 Dec 14;15(12):2874. doi: 10.3390/ijerph15122874 (PMC6313312; doi:10.3390/ijerph15122874)
Supplement: Supplementary file 1 [file ijerph-15-02874-s001.zip › ijerph-402260-supplementary proofed/Table S1 Seafood Fillings.xlsx]

## Sheet: 1
Respondent ID# No.	ALS/Control	Gender	Country of residence	Seafood frequency	Seafood 1	Seafood 2	Seafood 3	Monthly seafood mercury exposure ug	Current occlusal amalgam fillings no.	Current non-occlusal amalgam fillings no.	Curent occulsal & non-occulsal amalgam fillings no.	Former-only amalgam fillings no.	ALSFRS (inverted)	Disease duration y
#001	Control	Female	Australia	2-3 times/week	Salmon	Tuna	Oysters	298
#002	Control	Female	Australia	<1/month	Tuna	Salmon	Coral Trout	16
#003	Control	Male	Australia	1/week	Flake	Flathead	Trout	360	0	0		4
#004	ALS	Female	Australia	1/week	Tinned Tuna	Flake	Salmon	403					8	1
#005	Control	Male	Australia	2-3 times/month	Whiting	Flake	Scallops	195			0	0
#006	Control	Male	Australia	2-3 times/week	Sardines	Salmon	Tuna	299	2	2	4
#007	ALS	Female	Australia	2-3 times/month	Salmon	John Dory		12			0	0	14	2
#008	Control	Female	Australia	1/week	Salmon	Flake	Trout	349	6		6
#009	Control	Male	Australia	1/week	Salmon	Flathead	Whiting	42
#010	ALS	Male	Australia	1/week	Whiting	Flathead	Bream	52	12	0	12		17	20
#011	Control	Female	Australia	<1/month	Tuna	Salmon	Blue Grenadier	20	8		8
#012	Control	Male	Australia	1/month	Salmon	Trout		11	1		1
#013	ALS	Male	Australia						2		2		20	1
#014	Control	Female	Australia	1/week	Flathead	Salmon	Tuna	133			0	0
#015	Control	Female	Australia	2-3 times/week	Salmon	Hake	Barramundi	120
#016	ALS	Female	Australia	Never				0			0	0	12	1
#017	ALS	Male	Australia	2-3 times/week	Flake	Flounder	Sardines	856	10		10		24	3
#018	Control	Female	Australia	<1/month					6	0	6
#019	Control	Female	Australia	1/month	Salmon	Tuna	Pawns	27			0	0
#020	Control	Female	Australia	Never				0			0	0
#021	Control	Female	Australia	Never				0	4	2	6
#022	ALS	Male	Australia	<1/month	Flake			111			0	0	11	31
#023	Control	Male	Australia	1/month	Flathead	Prawns	Calamari	7	2	1	3
#024	Control	Female	Australia	2-3 times/week	Tuna	Salmon	Barramundi	326	1	1	2
#025	Control	Female	Australia	1/month	Salmon	Red Emperor	Tuna	40
#026	ALS	Male	Australia	<1/month	Snapper	Flathead		13	6	3	9		13	2
#027	Control	Female	Australia						4	1	5
#028	Control	Male	Australia	4-6 times/week	Barramundi	Salmon	Tuna	648			0	0
#029	Control	Female	Australia	<1/month	Flake	Hake	Tuna	53
#030	Control	Female	Australia	<1/month	Salmon	Tuna	Swordfish	51	8	2	10
#031	ALS	Male	Australia	2-3 times/month	Salmon	Shark	Flathead	200	5		5		9	1
#032	Control	Male	Australia	2-3 times/week	Australian Salmon	Smoked Salmon	Barramundi	74	3	8	11
#033	Control	Female	Australia	Never				0	1	0	1
#034	Control	Female	Australia	2-3 times/month	Salmon	Snapper	Sea Perch	144			0	0
#035	ALS	Female	Australia	1/week	Pink Salmon	Flake	Tuna	433					22	13
#036	ALS	Male	Australia	2-3 times/month	Cod	Shark	Tuna	269	2		2		12	13
#037	Control	Female	Australia	2-3 times/month	Flake Butter Fish			556			0	0
#038	Control	Male	Australia	<1/month	Snapper	Red Emperor	Coral Trout	13	6		6
#039	ALS	Female	Australia	1/month	Flake	Salmon		114	12		12		17	2
#040	ALS	Female	Australia	1/week	Snapper	Salmon	Shark	380	2	2	4		29	16
#041	Control	Female	Australia	2-3 times/month	Red Emperor	Coral Trout	Triple Tail	40	8		8
#042	Control	Female	Australia	2-3 times/month	Tuna	Salmon	Flat Head Tails	77	3		3
#043	Control	Female	Australia	2-3 times/week	Grouper	Trout	Tuna	694	6	1	7
#044	Control	Male	Australia	1/month	Whiting	Flathead	Flake	82	10	11	21
#045	Control	Male	Australia	2-3 times/week	Salmon	Tuna	Barramundi	326	4	0	4
#046	Control	Female	Australia	1/week	Rainbow Trout	Atlantic Salmon	John Dory	46	6	8	14
#047	ALS	Female	Australia	1/week	Snapper	Coral Trout	Hake	103	2		2		14	2
#048	ALS	Female	Australia	1/month	Salmon	Prawns	Flathead	7	1	0	1		17	4
#049	Control	Male	Australia	1/week	Blue Grenadier	Salmon		21	4	0	4
#050	ALS	Female	Australia	2-3 times/month	Sea Perch	Atlantic Salmon	Tuna	175	12	6	18		36	3
#051	ALS	Female	Australia	1/week	Salmon	Garfish	Shellfish (Scallops)	12	10	4	14		11	2
#052	Control	Female	Australia	1/month	Snapper			38	3	1	4
#053	Control	Female	Australia	1/week	King George Whiting	Snapper	Salmon	78	6	2	8
#054	ALS	Female	Australia	1/week	Flake	Flathead	Tuna	444	16	0	16		12	14
#055	ALS	Male	Australia	<1/month	Snapper	Salmon		11			0	0	44	2
#056	Control	Female	Australia	2-3 times/month	Herring	Hasaar	Tuna	116			0	0
#057	Control	Female	Australia	1/week	Salmon	Tuna	Flake	433	8	3	11
#058	Control	Female	Australia	1/week	Salmon			21	0			2
#059	Control	Male	Australia	1/week	King George Whiting	Mussels	Snapper	106	0	1	1
#060	Control	Female	Australia	2-3 times/month	Flathead	Salmon	Swordfish	203	7	2	9
#061	ALS	Male	Australia	2-3 times/week	Barramundi	Whiting	John Dory	119	8	6	14		13	4
#062	Control	Female	Australia	1/month	Ocean Perch	Canned Tuna	Red Salmon	29			0	0
#063	ALS	Male	Australia	2-3 times/month	Flake	Prawns	Scallops	187	0	0		6	8	2
#064	Control	Female	Australia	<1/month	Barramundi	Perch	John Dory	11	0	1	1
#065	Control	Female	Australia	1/month	Flathead	Ling	Swordfish	119	4	0	4
#066	ALS	Female	Australia	2-3 times/week	Whiting	Flathead	Bream	131			0	0	5	0
#067	ALS	Female	Australia	1/week	Snapper	Tuna	Perch	210			0	0	5	1
#068	ALS	Male	Australia	1/month	Whiting	Snapper	Herring	22	1	6	7		46	4
#069	ALS	Male	Australia	1/week	Flathead	Salmon	Bream	38	10		10		41	3
#070	ALS	Female	Australia	2-3 times/month	Leather Jacket	Bream	Flathead	32	0	0		4	14	3
#071	Control	Female	Australia	1/week	Prawns	Mussels	Salmon	15	4		4
#072	ALS	Male	Australia	1/month	Flounder	Whiting	Leather Jacket	12	8	4	12		28	2
#073	Control	Female	Australia	1/week	Salmon	Trout	Flathead	48	8	6	14
#074	ALS	Female	Australia	<1/month	Tuna	Flake	Snapper	56	6	0	6		21	1
#075	ALS	Male	Australia	2-3 times/month	Flathead	Snapper		63			0	0	8	1
#076	ALS	Female	Australia	1/week	Snapper	Sole	Barramundi	87			0	0	19	2
#077	ALS	Male	Australia	1/month	Flake	Tuna	Sardines	100	1		1		19	5
#078	Control	Female	Australia	1/week	Salmon			21	6		6
#079	Control	Female	Australia	<1/month	Ling	Salmon		2			0	0
#080	ALS	Female	Australia	2-3 times/month	Flathead	Blackfish	Gemfish	32	3		3		22	8
#081	Control	Male	Australia	1/week	Flathead	Salmon	Prawns	28	2		2
#082	Control	Female	Australia	1/month	Salmon	Trout	Flake	81	10	5	15
#083	Control	Male	Australia	<1/month	Barramundi	John Dory	Flathead	6	1		1
#084	ALS	Female	Australia	<1/month					0	0		4	6	12
#085	Control	Female	Australia	1/week	Salmon	Whiting		36	0	0		20
#086	Control	Female	Australia	1/week	Cod	Barramundi	Salmon	58			0	0
#087	Control	Female	USA	<1/month	Salmon	Trout	Sole	6
#088	ALS	Male	USA	1/week	Salmon	Shrimp	Any White Fish	39	4	10	14		6	2
#089	Control	Female	Canada	2-3 times/month	Tuna	Salmon	Catfish	71			0	0
#090	ALS	Female	Australia	1/month	Salmon	John Dory	Flake (Shark)	114				8	18	0
#091	Control	Female	Australia	1/month	Flathead	Salmon	Tuna	31	3		3
#092	Control	Female	Australia	2-3 times/week	Salmon	Flathead	Fresh Tuna	334	9		9
#093	ALS	Male	USA	1/week	Shrimp	Salmon	Tuna	118					11	2
#094	Control	Female	Australia	1/month	Salmon	Tuna	Tin Salmon	28	10	2	12
#095	ALS	Male	Australia	Never				0			0	0	7	3
#096	ALS	Male	USA	1/week	Salmon	Grouper	Mahi Mahi	211	0	0		10	23	2
#097	Control	Female	Australia	2-3 times/month	Barramundi	Salmon	Whiting	23		3	3
#098	Control	Male	Australia	<1/month	Beer Battered			10
#099	ALS	Male	USA	2-3 times/month	Salmon	Sole	Trout	28	5		5		4	3
#100	ALS	Male	USA	<1/month	Shrimp	Cod		7	14	10	24		19
#101	ALS	Male	Australia	<1/month	Flathead	Oysters	Prawns	3	8	5	13		15	5
#102	ALS	Female	USA	<1/month	Salmon	Red Snapper	Rodaballo	11	6	0	6		18	11
#103	ALS	Male	USA	2-3 times/month	Salmon	Tilapia	Grouper	91	0	0		3	17	1
#104	ALS	Male	USA	2-3 times/month	Salmon	Mahi Mahi	Catfish	42					6	1
#105	Control	Male	USA	1/month	Cod	Flounder	Bass	25	0	0		4
#106	ALS	Male	USA	Never				0					26	5
#107	ALS	Male	USA	1/week	Tuna			323					9	3
#108	Control	Male	USA	<1/month	Tuna	Salmon	Trout	16	0	0		20
#109	ALS	Female	USA	1/week	Wild Salmon	Sole	Wild Halibut	104	0	0		8	8	1
#110	Control	Female	USA	<1/month					5		5
#111	Control	Female	Australia	<1/month					3		3
#112	Control	Female	USA	1/week	Salmon	Tuna		172	18	5	23
#113	ALS	Male	USA	1/month	Flounder	Red Snapper	Cod	25	3		3		9	1
#114	ALS	Male	USA	2-3 times/month	Salmon			12	12	0	12		9	1
#115	ALS	Male	USA	1/week	Tuna	Salmon	Perch	163					16	1
#116	ALS	Male	USA	<1/month	Catfish			3			0	0	9	1
#117	ALS	Male	USA	2-3 times/month	No Preference				14		14		22	1
#118	ALS	Male	USA	1/month	Cod	Catfish	Halibut	28			0	0	6	1
#119	Control	Female	USA	2-3 times/month	Salmon	Tuna	Shrimp	68	0	0		9
#120	Control	Female	USA	2-3 times/week	Shrimp	Tuna	Salmon	295	0	0		8
#121	ALS	Female	USA	<1/month	Crab Legs	Shrimp		4	10	2	12		17	1
#122	Control	Female	Australia	1/week	John Dory	Flathead	Snapper	108	0	0		4
#123	ALS	Male	USA	1/week	Salmon	Tuna	Catfish	122	4	4	8		35	2
#124	ALS	Female	USA	<1/month	Red Salmon Wild-Caught	Trout	Whitefish	7	16		16		21	3
#125	ALS	Male	USA	1/month	Salmon	Cod	Halibut	28	7	6	13		5	1
#126	ALS	Female	USA	1/week	Salmon	Tilapia	Shrimp	14					32	2
#127	Control	Female	USA	2-3 times/month	Tilapia	Tuna	Catfish	69	4	0	4
#128	ALS	Female	USA	1/month	Flounder	Shrimp	Lobster	13	8	2	10		6	1
#129	ALS	Male	Canada	1/week	Salmon	Trout	Sea Bass	85			0	0	8	5
#130	ALS	Male	USA	2-3 times/week	Trout	Cod	Shrimp	156					39	3
#131	ALS	Male	USA	<1/month	Tuna	Lobster	Crab	19					6	6
#132	ALS	Female	USA	<1/month	Shrimp	Halibut		14					16	5
#133	ALS	Male	USA	<1/month	Trout	Tuna	Sole	17	0			8	17	1
#134	ALS	Male	USA	2-3 times/month	Tuna	Swordfish	Cod	272	2		2		4	2
#135	ALS	Female	USA	2-3 times/month	Flounder	Catfish	Whiting	25					13	0
#136	ALS	Female	USA	2-3 times/month	Cod	Haddock	Tuna	94	3	5	8		9	0
#137	ALS	Male	USA	1/week	Salmon	Cod	Tilapia	48	0			3	19	2
#138	ALS	Female	USA	2-3 times/month	Salmon	Cod		38	0			12	3	1
#139	ALS	Male	USA	1/month	Salmon	Tuna	Swordfish	102	0	0		13	33	2
#140	ALS	Female	USA	1/month	Tuna	Grouper	Trout	64					24	1
#141	ALS	Female	USA	Daily	Tilapia	Cod	Scrod	428	5	0	5		41	1
#142	ALS	Male	USA	1/week	Tuna			323					17	1
#143	ALS	Male	USA	1/week	Tuna	Bass	Prawn	165			0	0	44	3
#144	ALS	Female	USA	1/month	Salmon	Halibut	Flounder	24	0	0		2	14	1
#145	ALS	Male	USA	<1/month	Cod			13			0	0	13	1
#146	ALS	Male	USA	1/month	Flounder	Swordfish	Tuna	105	5	0	5		7	2
#147	Control	Female	USA	2-3 times/month	Catfish	Tilapia	Swordfish	195	3	5	8
#148	ALS	Female	USA	1/week	Tuna	Swordfish	Shrimp	434	0			3	13	0
#149	ALS	Female	USA	2-3 times/week	Shrimp	Lobster	Scallops	97	0	0		13	20	2
#150	ALS	Female	USA	1/week	Salmon	Haddock	Clams	28	6		6		13	2
#151	Control	Male	Egypt	2-3 times/month							0	0
#152	ALS	Male	USA	2-3 times/week	Flounder	Tilapia	White Cod	147			0	0	11	1
#153	ALS	Male	USA	<1/month	Tuna	Halibut		32			0	0	5	1
#154	ALS	Male	USA	2-3 times/month	Ahi Tuna	Scallops	Ono Tuna	126	5	0	5		8	2
#155	ALS	Male	USA	<1/month	Cod			13					16	1
#156	ALS	Male	Switzerland	<1/month	Tuna	Haddock	Cod	19	14	1	15		6	1
#157	ALS	Male	Iran	<1/month					8		8		32
#158	Control	Male	Belgium	1/month	Tuna	Salmon	Prawns	27	9	2	11
#159	Control	Male	Slovakia	<1/month	Trout	Salmon		5	4		4
#160	ALS	Female	USA	2-3 times/month	Catfish	Crab	Shrimp	19					18	2
#161	Control	Female	USA	<1/month	Salmon	Rockfish		11	5		5
#162	ALS	Male	USA	Never				0	6	2	8		4	1
#163	ALS	Female	USA	2-3 times/month	Crab	Lobster		49	0	0		3	41	5
#164	ALS	Female	USA	2-3 times/month	Shrimp	Crab	Cod	35	0	0		5	9	1
#165	ALS	Male	USA	1/week	Salmon	Grouper	Tilapia	157	5		5		45	4
#166	ALS	Female	USA	1/month	Jack Salmon			5	6		6		38	4
#167	ALS	Female	USA	<1/month	Perch	Walleye	Shrimp	9	0	0		15	9	1
#168	ALS	Female	USA	2-3 times/month	Tapita	Salmon	Perch	49					35	2
#169	ALS	Male	USA	2-3 times/month	Salmon	Haddock		22			0	0	6	28
#170	ALS	Male	USA	Never				0					11	2
#171	ALS	Female	USA	1/month	Shrimp	Flounder		7	2		2		10	2
#172	ALS	Male	USA	2-3 times/month	Tilapia	Salmon	Trout	20	6	4	10		4	0
#173	ALS	Male	USA	<1/month	Shrimp	Lobster	Any White Fish	8	0	0		20	5	1
#174	ALS	Female	USA	1/month	Tilapia	Snapper	Grouper	47	3	1	4		22	2
#175	ALS	Female	USA	1/week	Salmon	Tuna	Catfish	122	0	0		18	8	1
#176	ALS	Male	USA	1/month	Salmon	Haddock	Flounder	10			0	0	15	4
#177	Control	Female	Australia	2-3 times/month	Tuna	Salmon	Smoked Cod	88	4	1	5
#178	ALS	Female	Australia	1/week	John Dory	Barramundi	Bream	45	4	3	7		5	0
#179	Control	Female	Australia	2-3 times/month	Salmon	Tuna	Flathead	77	12	4	16
#180	Control	Female	Australia	1/month	Snapper	Shark		130			0	0
#181	Control	Male	Australia	2-3 times/month	Atlantic Salmon	Flathead	Fresh Tuna	78	7	0	7
#182	ALS	Male	Australia	2-3 times/month	No Favourites				7	7	14		8	2
#183	Control	Female	Australia	1/week	Snapper	Tuna	Prawns	164	13		13
#184	ALS	Female	Australia	2-3 times/month	Flathead	Tuna	Salmon	77			0	0	40	3
#185	ALS	Male	Australia	1/month	Salmon	Barramundi	Herring	11					3	1
#186	Control	Female	Australia	1/week	Prawns	Salmon	Snapper	64	0	0		4
#187	Control	Female	Australia	1/week	Salmon	Tuna		172	3		3
#188	Control	Female	Australia	1/month	Tinned Tuna	Smoked Salmon	Fresh Small White Fish, Hand Caught	26	1	1	2
#189	ALS	Female	Australia	2-3 times/month	Atlantic Salmon	Prawns	Oysters	9	10		10		12	1
#190	Control	Female	Australia	Never				0
#191	Control	Female	Australia	<1/month	Barramundi	Snapper	Flake	45	0	0		20
#192	Control	Female	Australia	<1/month	Flake	Hoki	Prawns (Once A Year)	56	14		14
#193	Control	Female	Australia	1/week	Canned Tuna	Smoked Salmon	Fresh Or Frozen Salmon Fillets	92	4	0	4
#194	Control	Female	New Zealand	2-3 times/week	Snapper	Canned Tuna	Smoked Salmon	348	4	3	7
#195	Control	Male	Australia	2-3 times/month	Salmon	Trout	Calamari	22	0	0		8
#196	Control	Male	Australia	2-3 times/month	Barramundi	Tuna	Salmon	75			0	0
#197	Control	Female	Australia	1/week	Salmon Steaks	Barramundi	Whitefish	51	0	0		4
#198	Control	Female	Australia	2-3 times/month	Salmon	Prawns	Whiting	16			0	0
#199	ALS	Male	Australia	2-3 times/week	Salmon	Barramundi		83	9	0	9		28	2
#200	ALS	Male	Australia	2-3 times/week	Salmon	Tuna	Smoked Cod	379	5	1	6		6	3
#201	Control	Female	Australia	1/week	Whiting	Flathead	Tuna	142			0	0
#202	Control	Female	Australia	1/week	Salmon	John Dory	Flathead	38
#203	Control	Female	Australia	1/week	Tuna	Salmon	Barramundi	130	4	1	5
#204	Control	Female	Australia	<1/month	Flake	Trevally		111	3		3
#205	Control	Female	Australia	<1/month	Flake	Flathead	Whiting	41	4		4
#206	Control	Female	Australia	1/month	Flathead	Salmon	Trevally	9	3		3
#207	ALS	Female	Australia	1/month	Scallops	Crayfish	Mussels	4			0	0	6	1
#208	Control	Female	Australia	1/week	Salmon	Flathead	Sashimi	38	8		8
#209	Control	Male	Australia	<1/month	Flathead	Snapper	Whiting	10	3	2	5
#210	Control	Female	Australia	1/week	Tuna	Salmon	Snapper	169	14	1	15
#211	ALS	Male	USA	2-3 times/month	Tuna	Salmon	Abalone	68	12	4	16		3	1
#212	ALS	Female	USA	2-3 times/month	Wild Caught Salmon	Cod	Tuna	88	8	4	12		20	4
#213	ALS	Male	USA	2-3 times/month	Cod	Fluke	Lobster	226	6	0	6		18	5
#214	Control	Female	Australia	2-3 times/week	Barramundi	Blue Grenadier	Salmon	83	10	6	16
#215	ALS	Male	USA	1/month	Haddock	Perch	Shrimp	16	12		12		11
#216	ALS	Female	USA	<1/month	Tuna	Tilapia		19	6	0	6		8	0
#217	ALS	Male	USA	1/week	Salmon	Trout	Shrimp	33					18	3
#218	ALS	Male	USA	1/month	Shellfish								4	0
#219	Control	Male	Canada	1/week	Haddock			54	0	0		4
#220	ALS	Male	USA	<1/month	Shrimp	Trout	Halibut	12	3	2	5		8	1
#221	ALS	Male	USA	1/month	Tilapia	Trout		10	12		12		23	1
#222	ALS	Male	USA	1/month	Snapper	Tuna	Catfish	39	2	1	3		16	2
#223	Control	Female	USA	1/month	Salmon			5	10	0	10
#224	Control	Male	Australia	2-3 times/week	John Dory	Barramundi	Whiting	119
#225	ALS	Male	USA	<1/month	Tuna	Swordfish	Salmon	51	3	3	6		25	4
#226	Control	Female	Australia	<1/month	Salmon	Orange Roughy		34	0	0		6
#227	ALS	Male	USA	2-3 times/month	Salmon	Halibut	Cod	71	5	4	9		4	2
#228	ALS	Female	USA	1/month	Walleye	Halibut	Shrimp	28	0	0		20	7	1
#229	ALS	Male	USA	<1/month	Tilapia	Farm Catfish	Salmon	2	6	3	9		7	3
#230	Control	Female	Australia	1/month	Prawns	Barramundi	Salmon	6	6		6
#231	Control	Female	Australia	2-3 times/week	Atlantic Salmon	Tuna	Salmon	308	9	0	9
#232	Control	Male	Australia	2-3 times/week	Salmon	Shark	Flathead	864	6	3	9
#233	Control	Female	USA	1/month
#234	ALS	Male	USA	1/week	Salmon	Sardines	Cod	48	4		4		10	1
#235	ALS	Male	USA	1/month	Tuna	Salmon		40	4		4		6	0
#236	ALS	Male	USA	2-3 times/month	Tuna	Cod	Shrimp	85	10		10		8	0
#237	ALS	Male	USA	2-3 times/month	Salmon	Tuna	Grouper	151	3	4	7		5	1
#238	ALS	Male	USA	<1/month	Salmon	Sole	Halibut	12		3	3		14	1
#239	ALS	Male	USA	1/month	Scallops	Crabs		8			0	0	24	3
#240	Control	Female	Australia	2-3 times/week	Salmon	Pollock	Prawns/Squid	51			0	0
#241	ALS	Female	USA	<1/month	Shrimp	Salmon	Crab Legs	4	0			7	6	0
#242	Control	Female	Australia	2-3 times/month	Atlantic Salmon	Ocean Perch	Barramundi	36	3		3
#243	Control	Female	USA	1/week	Cod	Shrimp		59	4		4
#244	Control	Male	Australia	Never				0	8		8
#245	ALS	Female	USA	<1/month	Salmon	Bass		11			0	0	23	7
#246	ALS	Male	Australia	1/week	Salmon	Trout	Tuna	138			0	0	39	2
#247	Control	Male	Australia	2-3 times/month	Salmon	Smoked Salmon	Tuna	71	5	3	8
#248	Control	Female	Australia	1/week	Orange Roughy	Perch	Cod	271	4		4
#249	Control	Female	Australia	4-6 times/week	Barramundi	Flathead	John Dory	249	1	2	3
#250	Control	Male	Australia	2-3 times/month	Whiting	Flathead	Grouper	105	2		2
#251	Control	Male	Australia	<1/month							0	0
#252	ALS	Female	Australia	1/month	Oysters	Prawns	Lobster	10	15	6	21		35	4
#253	Control	Female	Australia	1/month	Salmon	Barramundi	Shellfish	8	2	0	2
#254	Control	Male	USA	1/month	Shrimp	Grouper	Perch	46	5		5
#255	Control	Male	Australia	1/week	Tuna	Bream	Salmon	172	2	2	4
#256	Control	Male	USA	2-3 times/month	Scallops	Shrimp	Salmon	6
#257	Control	Female	USA	2-3 times/month	Salmon			12	0	0		6
#258	Control	Female	Australia	2-3 times/month	Tuna			188				10
#259	Control	Male	Australia	1/week	Salmon	Couta	Shark	489	6	0	6
#260	Control	Female	Australia	2-3 times/month	Salmon	Flathead	Snapper	46	5		5
#261	ALS	Male	Australia	2-3 times/month	Sand Whiting	John Dory	Snapper	62	1		1		7	1
#262	Control	Female	Australia	2-3 times/week	Flathead	Blackfish	Flake				0	0
#263	Control	Female	United Kingdom	1/month	Salmon	Crab	Lobster	15
#264	Control	Female	Australia	<1/month	Flathead	Coral Trout	Flake	42	0	0		2
#265	Control	Female	Australia	1/week	Coorong Mullet	Garfish	Salmon	35	10		10
#266	Control	Female	Australia	1/week	Tuna	Salmon	Hoki	172			0	0
#267	Control	Female	Australia	2-3 times/week	Salmon	Snapper	Whiting	195	8	3	11
#268	Control	Male	Australia	Daily	Salt Water	Fresh Water					0	0
#269	ALS	Female	Australia	2-3 times/month	Red Emperor	Grouper	Coral Trout	147	0	0		12	12	1
#270	Control	Male	Australia	1/week	Salmon	Tuna	Monkfish	167	4		4
#271	Control	Female	Australia	<1/month	Whiting	Flathead	Salmon	5	0			20
#272	Control	Female	Australia	1/week	Salmon	Flathead		38	15		15
#273	Control	Female	Italy	1/week	Salmon	Cod	Trout	66	0	0		8
#274	Control	Female	Australia	2-3 times/month	Salmon	Prawns		9	8		8
#275	Control	Male	Australia	2-3 times/week	Salmon	Tuna	Prawns	295			0	0
#276	ALS	Female	USA	1/month	Lobster	Mussels	Crab	20					28	3
#277	Control	Male	Australia	2-3 times/month	Salmon	Prawns	Flathead	16	10	8	18
#278	Control	Male	Australia	2-3 times/week	Tuna	Salmon	Barramundi	326	6		6
#279	Control	Male	Australia	<1/month	Battered			10	1	0	1
#280	ALS	Male	Australia	2-3 times/week	Prawns	Calamari	Oysters	37	4	2	6		5	2
#281	Control	Male	Australia	<1/month	Flathead	Bream	Barramundi	6	0	0		6
#282	Control	Male	USA	2-3 times/month	Salmon	Cod	Herring	40	10	0	10
#283	Control	Female	New Zealand	2-3 times/week	Blue Cod	Canned Tuna	Warehou	428	0	12	12
#284	Control	Female	Australia	2-3 times/month	Smoked Salmon	White Fish	Prawns	23
#285	Control	Male	Australia	1/week	Salmon	Tuna	John Dory	172	0			14
#286	Control	Female	Australia	2-3 times/week	Tuna	Salmon	Perch	411	1		1
#287	Control	Female	Australia	1/week	Barramundi	Sea Perch	Tuna	308	5		5
#288	Control	Female	Australia	1/week	Atlantic Salmon	Flathead		39	5		5
#289	Control	Female	Australia	1/week	Salmon	Tuna		172	5	0	5
#290	ALS	Male	Australia	<1/month	Flake	Scallops		56	0	0		3	9	2
#291	Control	Female	Australia	1/week	Salmon	Prawns	Scallops	11	9	9	18
#292	Control	Female	Australia	2-3 times/month	Flake	Hoki	Scallops	279	4	4	8
#293	ALS	Female	Australia	2-3 times/month	Salmon	Barramundi	Whiting	23	3		3		8	0
#294	Control	Female	Australia	2-3 times/month	Trout	Barramundi		33	8		8
#295	Control	Male	Australia	Never				0	4	1	5
#296	Control	Female	Australia	1/week	Salmon	Snapper	Barramundi	76	0	0		3
#297	Control	Male	Australia	2-3 times/month	Flake	Tuna	Flathead	258
#298	ALS	Female	USA	<1/month	Tuna	White Fish	Salmon	17	10	9	19		8	1
#299	ALS	Male	Australia	2-3 times/month	Prawns	Salmon		9	6	1	7		5	3
#300	Control	Male	Australia	1/month	Flathead	Bream	Barramundi	12
#301	Control	Male	Australia	1/week	Salmon	Snapper	Whiting	78	2		2
#302	Control	Female	Australia	Never				0
#303	Control	Male	Australia	2-3 times/week	Bream	Flathead		137	9	3	12
#304	Control	Female	Australia	<1/month
#305	Control	Female	Australia	2-3 times/month	Salmon	Snapper	Barramundi	44			0	0
#306	Control	Female	Australia	2-3 times/month	Tuna	Salmon		100
#307	ALS	Male	Australia	2-3 times/month	Salmon	Tuna	Mullet	76					13	1
#308	Control	Female	Australia	<1/month	Whiting	Tuna		22	4		4
#309	Control	Female	Australia	2-3 times/month	Barramundi	Cod	Prawns	31	6	2	8
#310	Control	Female	Australia	1/month							0	0
#311	Control	Female	Australia	1/month	Coral Trout			16	6	4	10
#312	Control	Female	Australia	1/week	Snapper	Bream	Salmon	92	8	2	10
#313	Control	Male	Australia	2-3 times/month	Barramundi	Salmon	Tuna	75
#314	Control	Male	Australia	1/month	Flake	Shellfish		222			0	0
#315	Control	Female	Australia	<1/month	Salmon	Red Emperor	Salt Water Cod	8	5	1	6
#316	Control	Female	Australia	2-3 times/month	Salmon	Tuna	Barramundi	75	4	0	4
#317	Control	Female	Australia	1/month	Snapper	Barramundi		24	8		8
#318	Control	Female	Australia	1/month	Salmon	Flake		114	12		12
#319	Control	Female	Australia	1/week	Salmon	Tuna	John Dory	172	5	1	6
#320	Control	Male	Australia	1/month	Flake	Cod	Barramundi	86			0	0
#321	Control	Female	USA	<1/month	Catfish	Whiting	Hake	6	6	4	10
#322	ALS	Male	Ireland	2-3 times/month	Prawns	Cod	Salmon	27	6		6		16	6
#323	ALS	Female	Sweden	2-3 times/week	Salmon	Codfish	Haddock	154	7	4	11		21	5
#324	Control	Female	Australia	<1/month	Tailor	Barramundi		5	7	1	8
#325	ALS	Male	Australia	2-3 times/month	Coral Trout	Flathead	Fish	41	4		4		16	2
#326	Control	Female	Australia	<1/month	Salmon	John Dory	Barramundi	4	2	0	2
#327	ALS	Male	South Africa	2-3 times/month	Hake	Yellowtail	Snoek	36	5	0	5		15	4
#328	Control	Female	Australia	2-3 times/month	Tuna	Salmon	Ling	100
#329	Control	Female	Australia	1/week	Tuna	Salmon	Oysters	119	3		3
#330	Control	Female	Australia	1/week	Flathead	Barramundi	Smoked Trout	56	10	0	10
#331	ALS	Male	Canada	2-3 times/month	Haddock	Lobster	Scallops	31	5		5		14	3
#332	ALS	Female	Australia	2-3 times/month	Flathead	Whiting	Prawns	22	7	0	7		8	1
#333	ALS	Male	USA	2-3 times/month	Catfish	Shrimp	Crab	19					9	1
#334	ALS	Male	Australia	2-3 times/week	Salmon	Tuna	Sardines	299	0	0		4	26	12
#335	Control	Male	Australia	1/week	Deep Sea Perch	Salmon	Calamari	201	2	0	2
#336	Control	Female	Australia	1/week	Snapper	Salmon	Lemon Sole	79	3	4	7
#337	ALS	Male	Australia	<1/month	Flake			111					8	21
#338	Control	Female	Australia	<1/month	Flake			111			0	0
#339	Control	Female	Australia	2-3 times/week	Tuna	Atlantic Salmon	Whiting	331	7		7
#340	ALS	Male	Australia	2-3 times/month	Flathead Fillets	Snapper	Tuna/Salmon	104	6	4	10		11	1
#341	Control	Female	Australia	1/week	Rockling	Salmon	Flake	489	0	0		10
#342	Control	Female	Australia	1/week	Flathead	Prawns	Oysters	25	5	2	7
#343	Control	Female	Australia	2-3 times/month	Flathead	Redfin	Flake	294	11	5	16
#344	ALS	Male	Australia	2-3 times/month	All				5	1	6		8	10
#345	Control	Female	Australia	1/week	Salmon	Prawns		15	7	1	8
#346	Control	Female	Australia	1/week	Barramundi	Salmon	Tuna	130	4	2	6
#347	ALS	Female	USA	2-3 times/week	Salmon	Scallops	Shrimp	28			0	0	34	15
#348	Control	Female	Australia	2-3 times/month	Salmon	Flounder	Flathead	25
#349	ALS	Female	Australia	<1/month	Canned Tuna	Canned Sardines	Canned Salmon	10			0	0	32	1
#350	ALS	Female	USA	2-3 times/month	Shrimp	White Fish	Salmon	23	0	0		4	11	2
#351	ALS	Male	USA	1/week	Salmon	Catfish		22					24	1
#352	ALS	Male	Australia	<1/month	Whiting	Flathead	Prawns	4	3	4	7		7	2
#353	Control	Female	Australia	1/week	Prawns	Flake (Gummy Shark)	Barramundi	159	3		3
#354	Control	Female	Australia	2-3 times/week	Salmon	Trout	Flake	876	3		3
#355	ALS	Male	Australia	1/week	Prawns	Salmon	Barramundi	25	1		1		16	3
#356	Control	Female	Australia	<1/month	Whiting	Snapper	Flake	45	4	2	6
#357	ALS	Male	USA	1/week	Cod	Tuna	Tilapia	148					24	11
#358	ALS	Female	Australia	1/week	White Fish Basa, Barramundi	Smoked Cod	Salmon Tuna	72			0	0	8	0
#359	ALS	Male	USA	1/month	Salmon	Shrimp	Tilapia	3			0	0	27	9
#360	Control	Female	USA	2-3 times/week	Trout	Salmon	Tilapia	87			0	0
#361	Control	Male	USA	1/month	Salmon	Tuna	Trout	32	10	2	12
#362	Control	Female	USA	Never				0	0	0		4
#363	Control	Male	USA	2-3 times/week	Salmon	Lobster	Shrimp	113			0	0
#364	ALS	Female	USA	<1/month	Cod			13	15	10	25		17	7
#365	Control	Female	Australia	2-3 times/week	Trevally	Salmon	Rockling	54		3	3
#366	ALS	Female	USA	1/week	Salmon	Flounder	Cod	61					28	1
#367	ALS	Male	Germany	2-3 times/month	Tuna	Salmon	Red Snapper	98			0	0	11	1
#368	ALS	Female	United Kingdom	1/month	Salmon	Tuna	Cod	35	5		5		14	1
#369	ALS	Male	USA	2-3 times/month	Tuna	Salmon	Catfish	71	5		5		19	1
#370	ALS	Female	USA	1/week	Salmon	Shrimp	Crawfish	21	0			1	5	2
#371	ALS	Male	USA	2-3 times/month	Mahi Mahi	Red Snapper	Ono Tuna	128	4	5	9		11	10
#372	ALS	Female	USA	1/week	Tuna	Sole	Salmon	133	6	0	6		13	1
#373	ALS	Male	USA	1/week	Salmon	Cod	Haddock	61	12		12		12	1
#374	ALS	Male	USA	2-3 times/month	Halibut	Salmon	Swordfish	238	0	0		6	12	1
#375	ALS	Male	USA	1/month	Salmon	Tuna	Shrimp	27	1		1		38	1
#376	ALS	Male	USA	2-3 times/month	Salmon	Tuna	Cod	88	7	1	8		17	5
#377	Control	Female	Australia	2-3 times/month	Salmon	Barramundi	Flathead	23	3	2	5
#378	ALS	Male	USA	2-3 times/week	Salmon	Octopus	Cod	128	6	5	11		17	2
#379	Control	Female	Australia	2-3 times/week	Salmon	Tuna	Flathead	334	6	1	7
#380	ALS	Female	USA	2-3 times/month	Tuna	Salmon	Trout	80					12	2
#381	ALS	Male	USA	2-3 times/month	Fried Catfish	Fried White Fish	Grilled Salmon	26					8	1
#382	ALS	Male	USA	1/week	Trout	Salmon	Crabs	51	4	2	6		21	7
#383	ALS	Male	USA	Never				0	4	6	10		8	1
#384	Control	Female	USA	1/week	Salmon	Shrimp	Scallops	11				4
#385	ALS	Female	USA	<1/month	Tilapia	Cod	Lobster/Crab	9	2	0	2		25	1
#386	Control	Female	Australia	1/week	Salmon	Flake	Tuna	433	15		15
#387	Control	Female	USA	2-3 times/week	Salmon	Flounder	Cod	154			0	0
#388	ALS	Female	Australia	1/month	Flathead	Snapper	Salmon	18	10	3	13		5	1
#389	ALS	Male	South Africa	2-3 times/month	Hake	Sushi	Angel Fish	45					10	6
#390	Control	Female	USA	2-3 times/month	Trout	Salmon	Tuna	80	1	0	1
#391	ALS	Male	USA	2-3 times/month	Shrimp	Haddock	Salmon	16	4	2	6		8	1
#392	ALS	Male	USA	2-3 times/month	Tuna	Cod	Catfish	88	4		4		17	3
#393	Control	Male	USA	1/month	Catfish	Cod		15			0	0
#394	Control	Female	Australia	<1/month	Tuna	Whiting		22	4	2	6
#395	Control	Male	Canada	<1/month	Salmon	Cod	Sole	7	7		7
#396	ALS	Female	USA	1/month	Tuna	Flounder	Cod	38	0	0		18	35	1
#397	ALS	Female	USA	2-3 times/week					4		4		6	1
#398	ALS	Male	USA	1/week	Shrimp	Lobster		57					18	1
#399	Control	Male	USA	1/month	Scallops	Lobster	Shrimp	9	5	10	15
#400	ALS	Female	USA	1/month	Grouper	Yellowtail	Dogfish	56					5	1
#401	Control	Female	Australia	2-3 times/month	Salmon	John Dory	Whiting	21	6	4	10
#402	ALS	Male	USA	2-3 times/month	Tilapia	Salmon		10	0	0		8	3	1
#403	Control	Male	Australia	2-3 times/month	Blue Grenadier	Rock Ling	Sardines	7	10	3	13
#404	ALS	Female	USA	1/week	Salmon	Crab	Shrimp/Prawns	31	3	1	4		22	2
#405	Control	Female	Australia	2-3 times/week	Atlantic Salmon	Blue Grenadier	Prawns	40	9		9
#406	ALS	Male	Australia	2-3 times/week	Flake	Salmon	Bream						21	1
#407	ALS	Male	USA	<1/month	Halibut	Trout		18	0	0		4	26	2
#408	Control	Female	Australia	2-3 times/month	Bream	Shark	Prawns	280	10		10
#409	ALS	Female	Canada	2-3 times/month	Tuna	Salmon	Cod	88	5	5	10		11	1
#410	ALS	Male	South Africa	2-3 times/week	Hake	Calamari	Lobster	172	6	4	10		21	2
#411	ALS	Female	Canada	2-3 times/month	Tuna	Salmon	Pollock	73	12	7	19		14	1
#412	ALS	Male	Australia	1/week	Snapper			162	14	5	19		27	3
#413	ALS	Male	Turkey	<1/month	Sardines	Gilthead Bream	Sea Bass	10	0	0		4	36	26
#414	ALS	Male	Australia	2-3 times/month	Luderick	Salmon	Barramundi	19					18	4
#415	ALS	Male	USA	2-3 times/month	Crab	Shrimp	Grouper	99	0	0		6	12	2
#416	Control	Female	Australia	2-3 times/month	Tuna	Salmon	Flake	252	6	1	7
#417	Control	Female	Australia	1/month	Red Salmon	Tuna	Cod	35	1	0	1
#418	ALS	Male	Canada	2-3 times/week	Halibut	Tilapia	Shrimp	215	4	6	10		5	2
#419	ALS	Female	Canada	1/month	Cod	Salmon	Shrimp	11	4	0	4		17	4
#420	Control	Male	Australia	2-3 times/week	Flathead	Mackerel	Salmon	136	1		1
#421	ALS	Male	Canada	1/week	Cod	Halibut	Salmon	122			0	0
#422	ALS	Female	Canada	2-3 times/month	Tuna	Salmon	Halibut	112	0	0		6	3	3
#423	ALS	Male	Canada	1/month	Salmon	Jack Fish	Perch And Pickerel	20					31	12
#424	ALS	Male	Canada	2-3 times/month	Cod	Sole	Tilapia	34					15	9
#425	ALS	Male	Canada	2-3 times/month	Pickerel	Halibut	Salmon	68					6	1
#426	ALS	Male	Australia	1/week	Golden Snapper	Jew Fish	Smoked Cod (Imported)	135	0	0		5	22	5
#427	ALS	Female	Canada	1/month	Trout			16	8		8		7	1
#428	ALS	Male	Canada	<1/month	Salmon	Trout	Haddock	6					13	3
#429	ALS	Male	USA	1/week	Salmon	Tuna	Swordfish	438	0	0		7	26	2
#430	ALS	Female	Canada	<1/month									24	1
#431	ALS	Male	USA	2-3 times/month	Salmon	Catfish	Shrimp	10	20		20		20	1
#432	ALS	Male	USA	1/month	Perch			34			0	0	43	6
#433	ALS	Female	Canada	2-3 times/month	Tuna			188	0	0		4	16	1
#434	ALS	Male	Canada	1/month	Pickerel	Halibut	Cod	34			0	0	24	2
#435	ALS	Male	Canada	1/week	Cod			108			0	0	9	2
#436	ALS	Female	USA	2-3 times/week	Trout	Catfish	Sole	123						1
#437	ALS	Male	Canada	2-3 times/month	Halibut	Cod	Pickerel	85	9	3	12		3	1
#438	ALS	Male	Canada	1/month	Lobster	Halibut	Shrimp	27	7	6	13		12	3
#439	ALS	Male	Canada	1/month	Tuna	Salmon (Wild Only)	Herring	33					11	3
#440	ALS	Female	Canada	2-3 times/week	Cod	Haddock	Salmon	154	5		5		7	4
#441	ALS	Male	USA	2-3 times/week	Salmon	Lobster	Tuna	375			0	0	6	3
#442	ALS	Male	Canada	2-3 times/month	Crab	Cod	Trout	47	2		2		32	2
#443	Control	Female	Luxembourg	2-3 times/week	Tuna	Cod	Prawns	368			0	0
#444	ALS	Male	USA	2-3 times/month	Salmon			12					11	2
#445	ALS	Male	Canada	2-3 times/week	Tuna	Salmon	Shellfish - Shrimp,Scallops	295	6	2	8		6	11
#446	ALS	Male	Canada	<1/month	Shrimp (Don't Like Others)			1	5		5		14	14
#447	ALS	Male	Canada	2-3 times/month	Cod	Halibut	Lobster	87			0	0	13	31
#448	ALS	Female	Canada	1/week	Salmon	Herring	Snapper	87	2	0	2		16	3
#449	ALS	Female	Canada	2-3 times/month	Haddock	Tuna	Salmon	77	0			4	33	10
#450	Control	Male	Australia	1/week	John Dory	Snapper		162	6	4	10
#451	ALS	Female	Canada	<1/month	Halibut			27			0	0	12	12
#452	ALS	Male	Canada	2-3 times/week	Haddock	Clams	Scallops	55			0	0	40	2
#453	ALS	Female	Canada	1/week	Salmon	Cod	Prawns	46	14	0	14		38	3
#454	ALS	Male	Canada	2-3 times/month	Salmon	Tilapia	Tuna	69		5	5		40	1
#455	ALS	Male	Canada	1/week	Salmon	Tuna	Whitefish	144					29	3
#456	ALS	Female	Canada	<1/month	Salmon	Halibut	Black Cod	14	0	0		5	24	4
#457	ALS	Male	Brazil	1/week	Salmon	Sole	Dogfish	38					39	6
#458	Control	Female	Australia	2-3 times/month	Snapper	Whiting	Flathead	52	1		1
#459	ALS	Male	USA	1/month	Cod	Salmon	Bass	23					9	1
#460	ALS	Male	Canada	2-3 times/week	Salmon	Cod		163	0	0		13	45	3
#461	Control	Female	Australia	<1/month	Salmon			2	10		10
#462	ALS	Female	Australia	1/month	Snapper	Shark	Cobbler	130					6	0
#463	ALS	Female	Canada	Never				0	8	5	13		23	2
#464	ALS	Male	Canada	1/week	Salmon	Steelhead Trout	Prawns/Shrimp	33	4	6	10		19	4
#465	ALS	Male	Canada	2-3 times/month	Salmon	Halibut	Trout	63	6	4	10		15	19
#466	ALS	Male	Canada	1/week	Salmon	Trout	Tuna	138		4	4		8
#467	Control	Male	Australia	1/week	Flathead	Whiting	Barramundi	50	12		12
#468	ALS	Male	Australia	<1/month	Haddock	Sardines	Fishcakes	6			0	0	12	2
#469	Control	Female	Australia	1/month	Crayfish	Salmon	Prawns	5	0	0		6
#470	ALS	Female	Canada	<1/month	Cod	Shellfish	Canned Tuna	20			0	0	7
#471	ALS	Male	Canada	2-3 times/week	Salmon	Bass	Grouper	521	1	0	1		5	2
#472	ALS	Female	USA	1/month	Salmon	Tilapia	Cod	11					45	3
#473	ALS	Male	Australia	<1/month	Whiting	Snapper	Herring	11	3	0	3		11	5
#474	Control	Male	USA	1/month	Salmon	Cod		15	2	0	2
#475	ALS	Female	Canada	1/month	Whitefish	Tilapia	Barramundi	11	6	3	9		21	6
#476	Control	Female	Australia	2-3 times/week	Snapper	Salmon	Barramundi	191	8	2	10
#477	Control	Male	Australia	1/week	Salmon	Barracuda	Trout	45
#478	ALS	Female	Canada	2-3 times/month	Mussels	Shrimp	Whitefish	28					22	2
#479	Control	Female	Australia	<1/month	Flathead	Flake	Snapper	45
#480	Control	Female	Australia	Never				0	5	1	6
#481	Control	Female	Australia	1/week	Barramundi	Salmon	Flathead	40	0	0		10
#482	Control	Female	Australia	Never				0	1	0	1
#483	Control	Female	Australia	Never				0	3	0	3
#484	Control	Male	Australia	2-3 times/month	Salmon	Oysters		10	0	2	2
#485	Control	Female	USA	2-3 times/month	Catfish	Salmon	Shrimp	10
#486	Control	Female	Australia	1/month	Barramundi	Hoki		10			0	0
#487	ALS	Male	Canada	2-3 times/week	Salmon	Halibut	Sushi	322	0	0		10	15	7
#488	Control	Male	Australia	2-3 times/month	Atlantic Salmon	Flathead	Bream	23	8		8
#489	ALS	Female	Canada	1/month	Lobster	Shrimp	Scallops	9			0	0	30	1
#490	Control	Male	Australia	<1/month	Catfish			3				3
#491	Control	Male	Australia	1/week	Smoke Salmon	Trout		45
#492	Control	Male	Canada	2-3 times/month	Shrimp	Oysters	Mussels	6	0	0		10
#493	Control	Male	Australia	2-3 times/month	Flathead	Sea Perch	Barramundi	127
#494	Control	Female	Australia	2-3 times/month	Salmon			12	3	3	6
#495	Control	Male	Australia	1/month	Snapper	Flathead	Salmon	18			0	0
#496	Control	Male	USA	2-3 times/month	Catfish	Salmon		13
#497	Control	Female	Australia	2-3 times/month	Whiting	Tuna		108	4		4
#498	ALS	Female	Canada	2-3 times/month	Salmon	Sole Fish	Shrimp	16	5		5		17	4
#499	Control	Female	Australia	2-3 times/month	Snapper	Barramundi	Tuna	103	8		8
#500	Control	Female	Australia	2-3 times/month	Tuna	Flounder	Snapper	104	0	0		4
#501	ALS	Female	Canada	Never				0	0			6	20	1
#502	Control	Male	Australia	Never				0	8	5	13
#503	ALS	Male	Canada	2-3 times/week	Salmon	Haddock	Cod	154					22	2
#504	Control	Female	USA	2-3 times/month	Salmon	Catfish	Snapper	40	1		1
#505	Control	Male	USA	1/week	Catfish	Northern Snakehead	Crappie	55			0	0
#506	Control	Female	Australia	2-3 times/month	Salmon	Barramundi	Catfish	17	0			2
#507	ALS	Male	Canada	1/month	Trout	Salmon	Almost Everything Else	11	3	5	8		9	9
#508	Control	Male	Australia	1/week	Flathead	Trout	Prawns	44
#509	Control	Male	Australia	2-3 times/week	Spanish Mackerel	Barramundi	Tinned Tuna	603	2	1	3
#510	Control	Male	Australia	1/week	Salmon	Prawns	Cod	46	2	4	6
#511	Control	Female	Australia	2-3 times/week	Salmon	Barramundi		83	15		15
#512	Control	Female	Australia	2-3 times/month	Salmon	John Dory	Tuna	100	0	1	1
#513	ALS	Male	Canada	2-3 times/month	Trout	Salmon	Herring	32	0			5	18	1
#514	Control	Male	Australia	<1/month
#515	Control	Female	USA	2-3 times/month	Salmon	Tuna	Tilapia	69	6	2	8
#516	Control	Male	Australia	2-3 times/month	Leather Jacket	Marinara Mix	Mussels	14	5		5
#517	Control	Male	Australia	1/week	Salmon	Trout	Kingfish	46	2	0	2
#518	ALS	Female	USA	1/week	Salmon	Clams	Tilapia	14	8	4	12		11	1
#519	ALS	Male	USA	2-3 times/month	Tuna	Mahi Mahi	Tilapia	99
#520	Control	Female	Australia	<1/month	Tuna	Whiting	Flake	51	2		2
#521	ALS	Female	Russia	1/week	Salmon	Local Trout	Tilapia	34	0	0		2	9	2
#522	Control	Female	USA	2-3 times/month	Scallops	Swordfish	Salmon	193			0	0
#523	Control	Male	USA	1/month	Grouper	Red Snapper	Shrimp	47	9	9	18
#524	Control	Female	Australia	2-3 times/month	Salmon	Tuna	Prawns	68			0	0
#525	Control	Male	USA	2-3 times/month	Salmon	Cod		38	3		3
#526	ALS	Male	Australia	2-3 times/month	Salmon	Hoki		12	6		6		37	1
#527	ALS	Male	Australia	2-3 times/week	Salmon	Shark	Flathead	864	18		18		5	0
#528	Control	Male	Australia	2-3 times/week	Salmon	Prawns	Flathead	71	0			5
#529	ALS	Female	Australia	1/week	Salmon	Trout	Swordfish	354	2		2		6	0
#530	Control	Female	Australia	Never				0	3	2	5
#531	Control	Female	USA	1/week	Salmon	Swordfish	Crabcakes	352	4	4	8
#532	Control	Female	Australia	<1/month	Smoked Cod	Flake	Barramundi	43	4		4
#533	ALS	Male	Australia	2-3 times/month	Flathead	Flake	Salmon	200					26	6
#534	Control	Female	United Kingdom	2-3 times/week	Salmon	Sea Bream	Prawns	38	6	0	6
#535	Control	Female	Australia	<1/month	Trevally	Smoked Cod	Salmon	8	6	3	9
#536	ALS	Male	Australia	1/week	Barramundi	Swordfish	Perch	388	4	2	6		30	5
#537	Control	Male	Australia	1/week	Prawns	Snapper	Salmon	64	0	0		16
#538	ALS	Female	Australia	2-3 times/month	Barramundi	Sea Perch	Lobster	137	6	4	10		8
#539	Control	Male	Australia	2-3 times/month	Flathead	Salmon	Ocean Perch	38	0	0		9
#540	Control	Male	Australia	1/week	Snapper			162
#541	Control	Male	Australia	1/week	Salmon	Whiting	Barramundi	39	3		3
#542	Control	Male	Australia	1/week	Salmon	Trout	Tuna	138	2	0	2
#543	Control	Male	Australia	2-3 times/month	Salmon	Flathead	Bream	22	4	1	5
#544	Control	Male	Australia	1/week	Salmon	Sardines	Flounder	30
#545	ALS	Male	USA	2-3 times/month	Salmon	Tuna	Cod	88		1	1		28	2
#546	Control	Female	Australia	2-3 times/month	Salmon	Tuna		100	2		2
#547	Control	Male	United Kingdom	<1/month	Cod	Salmon	Prawns	5			0	0
#548	Control	Male	Australia	2-3 times/month	Salmon	Tuna	Blue Grenadier	100			0	0
#549	Control	Female	USA	4-6 times/week	Salmon	Cod	Shrimp	231	0	0		10
#550	Control	Male	United Kingdom	1/week	Salmon	Tuna	Cod	151			0	0
#551	Control	Male	Australia	2-3 times/month	Salmon	Sardines		10	8	0	8
#552	Control	Female	Australia	1/month	Salmon	Bream	Calamari	5		1	1
#553	Control	Female	Australia	<1/month	Coral Trout	Barramundi	Red Emperor	7	5		5
#554	ALS	Male	Australia	2-3 times/month	Salmon	Scallops	Flathead	15					17	2
#555	Control	Female	Australia	1/week	Salmon	Sardines	Mussels	17	10		10
#556	Control	Female	Australia	1/week	Salmon	Tuna	Snapper	169	3		3
#557	Control	Female	Australia	1/month	Salmon	Flathead	Prawns	7	8		8
#558	Control	Female	Australia	1/month	Snapper	Barramundi	Leather Jackets	24
#559	ALS	Male	Australia	1/month	Crumbed			20	3		3		30	1
#560	ALS	Female	Australia	1/month	Flake	Ling	Tuna	149	0			5	12
#561	Control	Female	New Zealand	2-3 times/month	Blue Cod	Prawns	Squid	27	4	1	5
#562	Control	Male	Australia	1/month	Salmon	Scallops	Finger	9			0	0
#563	Control	Female	Australia	<1/month	Blue Grenadier	Flathead	Tuna	22	4	0	4
#564	Control	Female	Australia	<1/month	Fresh Water	Shellfish			1		1
#565	Control	Female	Australia	1/month	Snapper	Dhufish	Barramundi	24	0			7
#566	Control	Male	Australia	<1/month	Whiting			6
#567	Control	Female	Australia	1/week	Hoki	Tuna	Salmon	172	0			1
#568	Control	Male	Australia	1/month	Swordfish	Salmon	Tuna	102	4	1	5
#569	Control	Female	Australia	1/month	Sea Perch	Barramundi	Ling	70	0			4
#570	Control	Female	Australia	1/week	Flake	Salmon	Tuna	433	1		1
#571	Control	Female	Australia	2-3 times/month	Blue Eye Cod	Trout	Barramundi	43	10		10
#572	Control	Female	Australia	4-6 times/week	Salmon	Tuna	Barramundi	648	3		3
#573	Control	Female	Australia	1/week	Salmon	Tuna		172			0	0
#574	Control	Male	Australia	1/month					12		12
#575	Control	Female	USA	Never				0	3	6	9
#576	Control	Female	Australia	2-3 times/month	Salmon	Oysters	Prawns	8
#577	ALS	Male	Australia	2-3 times/month	Flake	Scallops		279	0			4	12	4
#578	ALS	Male	Australia	1/week	Cod	Whiting		79			0	0	36	0
#579	ALS	Male	Australia	1/week	Flake	Cod	Trout	378			0	0	20	0
#580	Control	Female	Australia	2-3 times/month	Blue Grenadier	Flake	Salmon	284	6	1	7
#581	Control	Male	Australia	1/month	Cod	Flathead	Whiting	16	3	1	4
#582	Control	Male	Australia	2-3 times/month	Calamari			14
#583	Control	Female	USA	<1/month	Raw Salmon	Raw Tuna	Crab	16	2	0	2
#584	Control	Female	Australia	<1/month	Flake	Calamari	Tuna	50	3	0	3
#585	Control	Female	USA	<1/month	Salmon	Shrimp	Lobster	5	1		1
#586	Control	Female	Australia	1/month	Cod	Nile Perch	Ling	30	5	0	5
#587	Control	Female	Australia	2-3 times/month	Yabbies	Whiting	Crayfish	18				8
#588	ALS	Female	Australia	<1/month	Whiting	Flake		58	0	0		10	12	0
#589	ALS	Male	Australia	2-3 times/week	Prawns Australian	Snapper Australian	River Cobbler Australian	215		4	4		11	1
#590	Control	Female	Australia	2-3 times/week	Salmon	Whiting	Barramundi	97	4		4
#591	Control	Female	Australia	2-3 times/week	Salmon	Salmon	Salmon	54	6		6
#592	ALS	Female	Australia	2-3 times/month	Whiting	Flake	Prawns	197	11	2	13		1	0
#593	Control	Female	Australia	1/week	Salmon	Barramundi	John Dory	33	1		1
#594	Control	Female	USA	1/week	Tuna	Shrimp	Salmon	118	0	0		6
#595	ALS	Male	Australia	2-3 times/month	Snapper	Salmon	Tuna	98	0	0		6	14	0
#596	ALS	Male	Australia	<1/month	Salmon			2					13	0
#597	ALS	Male	Australia	1/week	Snapper	Barramundi	Cod	105	4		4		7	0
#598	ALS	Male	Australia	2-3 times/week	Salmon	Flathead	Whiting	105	10		10		4	0
#599	Control	Female	Australia	2-3 times/month	Snapper	Barramundi	Flathead	51	4	1	5
#600	ALS	Male	Australia	1/month									13	3
#601	Control	Male	Australia	2-3 times/week	Mullet	Barramundi	Leather Jacket	118	10		10
#602	Control	Female	Australia	1/month	Salmon	Tuna		40	1		1
#603	Control	Male	Australia	2-3 times/month	Flake	Tuna		372	0	0		2
#604	Control	Female	Australia	<1/month	Prawns	Fillet Fish	Shellfish	6			0	0
#605	ALS	Male	Australia	2-3 times/week	Salmon	Trout		114	8		8		9	0
#606	Control	Male	Australia	2-3 times/month	Crumbed Fillets	Fresh Yellowbelly	Cod Fillets	57	0	2	2
#607	Control	Female	Australia	1/week	Salmon			21			0	0
#608	Control	Female	Australia	1/week	Salmon	Tuna	Swordfish	438	8		8
#609	Control	Female	Australia	<1/month	Flake			111	3	3	6
#610	Control	Male	Australia	<1/month	Barramundi	Whiting	Blue Eyed Cod	8	6		6
#611	Control	Female	Australia	<1/month	Barramundi	Salmon	Blue-Eyed Cod	7			0	0
#612	ALS	Male	USA	1/month	Scallops	Oysters		2					13	2
#613	ALS	Male	Colombia	1/month	Catfish	Bocachico	Tilapia	4	0	0		2	19	4
#614	ALS	Female	Argentina	1/week	Hake	Tuna	Mackerel	162	0	0		11	34	3
#615	Control	Female	Spain	2-3 times/week	Cod	John Dory	Sole	205
#616	Control	Male	Spain	2-3 times/week	Salmon	Anchovies	Hake	96		2	2
#617	ALS	Male	Spain	2-3 times/week	Swordfish	Whiting	Bream				0	0	2	1
#618	Control	Female	Spain	<1/month					2		2
#619	Control	Female	Australia	2-3 times/week	Salmon	Ling	Flathead	96	10	4	14
#620	ALS	Male	Spain	2-3 times/week	Salmon	Hake	Anchovies	96			0	0	5	3
#621	Control	Female	Spain	1/week	Salmon	Hake	Calamari	41	2		2
#622	Control	Female	Spain	1/week	Hake	Salmon		49			0	0
#623	Control	Male	Spain	2-3 times/month	Salmon	Hake	Sardines	22	3	3	6
#624	ALS	Male	Spain	2-3 times/week	Tuna	Sea Bream	Anchovies	425					14	1
#625	ALS	Male	Spain	1/month	Tuna	Hake	Cod	39	0	0		6	8	1
#626	Control	Female	Spain	1/week	Swordfish	Bass	Tuna	486	2		2
#627	Control	Female	Spain	1/month	Salmon	Cod	Mussels	15
#628	Control	Female	Spain	Never				0
#629	Control	Female	Argentina	<1/month	Salmon	Hake	Tuna	16	7		7
#630	Control	Female	Argentina	2-3 times/month	Salmon	Roosterfish	Hake	29
#631	Control	Female	Argentina	<1/month	Hake	Salmon	Seafood	6	7		7
#632	ALS	Female		2-3 times/week	Cod	Salmon	Hake	173	4	3	7		24	5
#633	ALS	Female	Colombia	1/week	Mojarra	Tuna	Prawns	166					36	1
#634	ALS	Male	Spain	1/week	Anchovies	Snapper	Salmon	66	4	2	6		13	1
#635	Control	Female	Mexico	2-3 times/month	Red Snapper	Bass	Salmon	67	5		5
#636	ALS	Female	Spain	2-3 times/month	Sardines	Tuna	Salmon	69			0	0	43	14
#637	ALS	Male	Argentina	1/month	Catfish	Tuna	Sardines	28	0	0		2	18	7
#638	Control	Female	Spain	2-3 times/week	Swordfish	Hake	Sepia		8		8
#639	Control	Female	Spain	2-3 times/week	Whiting	Prawns	Bonito	74	6		6
#640	ALS	Female	Spain	1/week	Bass	Hake	Anchovies	85			0	0	17	2
#641	ALS	Male	Argentina	1/month	Calamari	Seafood	Filet	13	3		3		5	3
#642	ALS	Male	Spain	1/week	Sole	Sardines	Anchovies	28	0			5	14	1
#643	ALS	Male	Spain	1/month	Anchovies	John Dory	Hake	11			0	0	7	1
#644	Control	Male	Spain	1/week	Salmon	Hake	Bass	87			0	0
#645	Control	Female		2-3 times/week	Hake	Cod	Salmon	173		2	2
#646	Control	Female	Spain	2-3 times/week	Bass	Hake	Cod	292	4	2	6
#647	ALS	Male	Ecuador	4-6 times/week	Swordfish	Tuna	Corvina						42	5
#648	Control	Male	Spain	1/week	Tuna	Monkfish	Hake	186
#649	ALS	Male	Colombia	2-3 times/month	Trout	Mojarra	Salmon	26					39	2
#650	Control	Female	Australia	1/week	Calamari	White Fish	Smoke Salmon	44	4		4
#651	Control	Female	Brazil	1/week	Salmon	Dogfish	Trout	45	4	2	6
#652	Control	Female	Portugal	2-3 times/month	Hake	Salmon	Sardines	22	2		2
#653	ALS	Male	Brazil	Never				0					7	2
#654	ALS	Male	Brazil	1/month					6	4	10		47	8
#655	ALS	Male	Brazil	1/week							0	0	14	6
#656	Control	Female	Australia	2-3 times/month	Salmon	Calamari	Flathead	19				1
#657	ALS	Male	Canada	1/week	Salmon	Sole	Scallops	26					13	5
#658	ALS	Male	Canada	1/month	Sole	Salmon		9			0	0	28	1
#659	ALS	Female	Canada	2-3 times/week	Tilapia	Sole	Seafood	85			0	0	11	1
#660	ALS	Female	Canada	2-3 times/month	Salmon	Haddock	Trout	28	6	2	8		27	3
#661	ALS	Female	Canada	1/week	Salmon	Haddock		38	1		1		29	1
#662	Control	Female	Canada	1/week	Salmon	Trout	Sole	48	8		8
#663	ALS	Male	Canada	1/month	Salmon	Tilapia	Cod	11	6	0	6		15	3
#664	ALS	Female	Canada	2-3 times/month	Tilapia	Tuna	Salmon	69	8	10	18		17	5
#665	ALS	Male	Canada	2-3 times/month	Salmon	Tuna	Tilapia	69					13	2
#666	ALS	Female	Germany	2-3 times/month	Cod	Trout		52	6		6		0	0
#667	Control	Female	Denmark	1/month	Salmon	Butter Fish	Trout	11	3	3	6
#668	Control	Male	Denmark	1/month	Cod	Salmon	Tiger Prawns	11	0	0		15
#669	Control	Male	Australia	1/month	Salmon	Squid	Shrimp	4			0	0
#670	Control	Female	Australia	2-3 times/month	Salmon	Ribbonfish	Carp	37			0	0
#671	Control	Female	Australia	2-3 times/month	Salmon	Ribbonfish	Croaker	26			0	0
#672	Control	Female	China	2-3 times/week	Carp	Perch	Croaker	269			0	0
#673	ALS	Female	China	1/week	Carp	Carp	Herring	97					28	1
#674	Control	Female	Belgium	1/week	Salmon	Roosterfish		21	0	0		4
#675	Control	Female	Belgium	2-3 times/week	Salmon	Cod		163				4
#676	Control	Female	Belgium	1/week	Cod	Tuna	Sardines	148
#677	Control	Male	Netherlands	2-3 times/week	Salmon	Herring	Cod	172	0	0		6
#678	Control	Male	South Korea	2-3 times/month	Mackerel	Early Fish	Squid	32	4	3	7
#679	Control	Female		1/month	Mackerel	Mussels	Early Fish	20	10		10
#680	ALS	Male	USA	2-3 times/month	Wild Sockeye Salmon	Rainbow Trout	Wild Shrimp	19			0	0	19	4
#681	Control	Female	Australia	<1/month	Flathead	Salmon	Whiting	5	0	0		4
#682	ALS	Male	South Africa	1/week	Snoek	Yellowtail	Hake	62					26	2
#683	ALS	Male	South Africa	<1/month	Sole	Hake	Sardines	6			0	0	17	3
#684	ALS	Male	USA	2-3 times/month	Perch			85			0	0	40	3
#685	Control	Female	Australia	<1/month	Flake	Prawns	Calamari	38
#686	ALS	Male	Australia	<1/month	Tuna	Flathead Shark	Prawns	50	0	0		2	12	1
#687	Control	Female	Australia	<1/month					2	4	6
#688	Control	Female	Australia	1/week	Smoked Salmon	Prawns	Flat Head	28	4	2	6
#689	Control	Female	Australia	2-3 times/month	Salmon	Tuna	Barramundi	75	5	2	7
#690	ALS	Female	Australia	1/week	Flathead	Salmon	Crayfish	36	3	1	4		12	0
#691	Control	Male	Australia	<1/month					4	2	6
#692	ALS	Male	Australia	1/week	Salmon	Yabbies		15	9	5	14		21	0
#693	ALS	Female	Australia	2-3 times/week	Salmon	Flathead	Tinned Tuna	258			0	0	8	0
#694	ALS	Male	Australia	2-3 times/month	Atlantic Salmon	Barramundi	Anything Cheap	20					13	0
#695	ALS	Female	Australia	<1/month	Salmon			2	3	0	3		14	3
#696	ALS	Male	Australia	1/week	Barramundi	Salmon		33	12	6	18		24	3
#697	Control	Female	Australia	<1/month							0	0
#698	ALS	Male	Australia	2-3 times/month	Garfish	Flathead	Whiting	30	3		3		8	1
#699	ALS	Male	Finland	2-3 times/month	Crab	Salmon	Tuna	79	3	3	6		38	3
#700	ALS	Female	USA	1/week	Salmon	Canned Tuna Fish Abalcore	Cod	157	12	2	14		20	1
#701	ALS	Male	USA	<1/month	Salmon	Sea Bass	Tilapia	8					11	6
#702	ALS	Male	USA	<1/month	Catfish	Cod	Tuna	18	4	1	5		25	1
#703	ALS	Male	USA	2-3 times/month	Cod	Salmon	Trout	39	8		8		30	4
#704	ALS	Female	Finland	1/week	Cod	Salmon	Tuna	151	10	3	13		26	5
#705	Control	Female	New Zealand	1/week	Blue Cod	Salmon		65	12		12
#706	Control	Female	Australia	1/month	Bream	Perch	Snapper	36			0	0
#707	Control	Male	New Zealand	2-3 times/month	Salmon	Terakihi	Tuna	100	14	0	14
#708	ALS	Female	New Zealand	2-3 times/month	Tuna	Salmon	Terakihi	100	4	2	6		27	2
#709	Control	Female	USA	2-3 times/month	Red Fish	Cod	Vobla	63				6
#710	Control	Female	Russia	1/week	Salmon	Gilthead Bream	Sea Bass	92			0	0
#711	ALS	Female	Russia	<1/month	Sturgeon	Whale	Salmon	2			0	0	24	2
#712	Control	Female	Russia	1/week	Salmon	Navaga	Vendace	21	0	0		2
#713	Control	Female	Australia	Never				0			0	0
#714	ALS	Female	Russia	<1/month	Bream	Salmon	Carp	7			0	0	26	3
#715	Control	Female	Russia	1/week	Carp	Salmon	Cod	79			0	0
#716	ALS	Male	Russia	2-3 times/month	Herring	Salmon	Pollock	25			0	0	17	1
#717	ALS	Female	Russia	2-3 times/week	Cod	Halibut	Tuna	558	0	0		2	32	17
#718	Control	Male	Netherlands	2-3 times/month	Tuna	Pollock	Herring	83	1	3	4
#719	Control	Female	Australia	1/week	Red Emperor	Salmon	Snapper	92	12	6	18
#720	ALS	Male	Finland	1/week	Salmon	Herring	Mackerel	61	3		3		11	2
#721	Control	Female	Australia	1/week	Reef Fish	Tuna	Salmon	172	10		10
#722	ALS	Male	Australia	1/week	Tuna	Salmon		172	3		3		17	2
#723	Control	Male	Canada	2-3 times/month	Halibut	Shark	Tuna	293	0	0		5
#724	Control	Female	Cape Verde	2-3 times/month	Tuna	Mackerel	Salmon	83	4	0	4
#725	Control	Female	Australia	2-3 times/week	Salmon	Barramundi	Snapper	191	7		7
#726	ALS	Male	Australia	<1/month	Hoki	Salmon	Tuna	20	4		4		19	5
#727	ALS	Female	Australia	1/month	Canned Tuna	Orange Roughy	Flathead	65	9	2	11		10	0
#728	Control	Female	Australia	1/week	Tuna	White Fish		205			0	0
#729	ALS	Female	Australia	1/week	Australian Salmon Fresh	Tin Salmon (John West)	Butterfish	31	0	0		14	10	1
#730	Control	Female	Australia	1/month	Prawns	Crab	Crayfish	8			0	0
#731	Control	Male	Australia	1/month	Atlantic Salmon	Barramundi	Tuna	30	10		10
#732	Control	Female	Australia	2-3 times/week	Salmon	Tuna		432	3	2	5
#733	Control	Male	Australia	2-3 times/week	Atlantic Salmon	Whiting	Flathead	107	2	0	2
#734	ALS	Male	Australia	2-3 times/week	Sardines	Flake	Oysters	820	6	6	12		30	3
#735	ALS	Male	Australia	<1/month	Salmon			2	0	0		3	17	1
#736	Control	Female	Australia	2-3 times/month	Whiting	Salmon	Rockling	21			0	0
#737	Control	Female	USA	2-3 times/month	Salmon	Shrimp	Tilapia	8
#738	Control	Male	Australia	2-3 times/week	Butter Fish	Blue Grenadier	Sardines	87			0	0
#739	Control	Female	New Zealand	1/week	Snapper	Salmon		92	4	1	5
#740	Control	Female	New Zealand	1/week	Snapper			162	3	1	4
#741	ALS	Male	Australia	1/week									21
#742	Control	Female	Australia	2-3 times/month	Flathead Fillets	Salmon	Prawns Or Scallops	16	4		4
#743	Control	Male	Australia	2-3 times/week	Tuna	Salmon	Oysters	298
#744	Control	Female	Australia	<1/month	Salmon Sushi			2	4	0	4
#745	ALS	Male	Australia	1/week	Whiting	Coorong Mullett	Prawns	36					10	1
#746	Control	Female	Australia	2-3 times/month	Flathead	Orange Roughy		178			0	0
#747	ALS	Female	Australia	2-3 times/week	Salmon	Red Emperor	Pearl Perch	211	3	5	8		0	4
#748	Control	Female	Australia	<1/month	One Piece Of Flake Maybe Once A Month Only.	Tinned Salmon 1-2 A Month		56	1		1
#749	Control	Male	Australia	2-3 times/month	Catfish	Blue Grenadier	Salmon	13	8		8
#750	Control	Female	Australia	<1/month	Salmon	Tuna	Flathead	15			0	0
#751	Control	Female	United Kingdom	1/week	Haddock	Prawns	Plaice	39		1	1
#752	Control	Female	Australia	1/week	Salmon	Tuna	Flake	433			0	0
#753	ALS	Male	Australia	<1/month	Flathead	Flake	Prawns	39			0	0	8	1
#754	Control	Female	Australia	2-3 times/week	Salmon			54	10		10
#755	ALS	Male	Czech Republic	1/month	Trout			16	9	0	9		15	1
#756	ALS	Male	Portugal	2-3 times/week	Tuna	Squid	Sardines	300	2		2		4	1
#757	Control	Female	Australia	1/week	Sea Perch	Barramundi	Snapper	255	8	2	10
#758	Control	Female	Australia	1/week	Amberjack	Mackerel	Wild Barramundi	65	8		8
#759	ALS	Female	USA	Never				0			0	0	8	0
#760	Control	Female	Australia	<1/month	Flake	Canned Tuna	Whiting	48	5		5
#761	Control	Male	Australia	<1/month	Blue Grenadier	Flake	Calamari	57	4		4
#762	Control	Female	Australia	<1/month	Salmon	Barramundi		4	2	1	3
#763	Control	Female	USA	<1/month	Mahi Mahi	Tuna		29	0	0		8
#764	ALS	Male	Australia	2-3 times/month	Atlantic Cod	Hoki	Trevally And Nile Perch	74					1	0
#765	Control	Male	Australia	<1/month	Squid/Calamari	Flathead	Flake Shark	40			0	0
#766	ALS	Female	New Zealand	2-3 times/month	Terakihi	Gurnard	Snapper	94	3	0	3		5	0
#767	Control	Female	Australia	2-3 times/week	Sardines	Ocean Trout	Salmon Tinned	57	5		5
#768	Control	Female	New Zealand	2-3 times/month	Snapper	Terakihi	Hoki	94			0	0
#769	Control	Female	New Zealand	2-3 times/month	Gurnhard	Snapper	John Dory	94	5	0	5
#770	Control	Male	New Zealand	2-3 times/month	Mussels	Oysters	Snapper	51	0	0		4
#771	Control	Male	New Zealand	<1/month	Cod			13	5	0	5
#772	Control	Female	New Zealand	1/week	Gurnard	Snapper	Flounder	108
#773	Control	Female	Australia	1/week	Barramundi	Snapper	Flathead	87	1	2	3
#774	Control	Female	Australia	1/week	Salmon	Ling	Tuna	172	9	3	12
#775	Control	Female	USA	1/month	Salmon	Tuna	Dungeness Crab	32	0	0		16
#776	ALS	Male	Australia	1/week	Salmon	Flake	Sardines	330	14		14		4	0
#777	Control	Female	Australia	1/week	Salmon	Tuna	Flake	433	2	5	7
#778	Control	Female	Australia	2-3 times/month	Flake			556	12	12	24
#779	Control	Female	Australia	<1/month	Salmon	Tuna	Bream	20	0	1	1
#780	Control	Female	Australia	1/month					3	2	5
#781	Control	Female	Australia	2-3 times/month	Tuna	White Fish	Salmon	83		5	5
#782	Control	Female	Australia	Never				0	4		4
#783	Control	Female	Australia	1/month	Salmon	Tuna	Barramundi	30	3		3
#784	Control	Female	Australia	2-3 times/week	Catfish			59
#785	ALS	Male	USA	1/month	Salmon	Shrimp	Tilapia	3					8	1
#786	ALS	Male	USA	<1/month	Catfish	Buffalo		9	5		5		7	1
#787	ALS	Female	USA	<1/month	Salmon	Tilapia	Cod	6		3	3		8	1
#788	ALS	Male	USA	<1/month	Salmon	Tuna	Catfish	14	7		7		8	0
#789	ALS	Female	USA	1/week	Walleye	Bluegill	Salmon	21	0	0		12	11	1
#790	ALS	Female	USA	<1/month	Tuna			38	0	0		6	5	0
#791	Control	Female	Australia	<1/month	Prawns	Oysters	Flake,Shark	38	0			2
#792	ALS	Male	USA	<1/month	Shellfish (Shrimp/Lobster/Scallops)	Trout		5	3	2	5		8	1
#793	ALS	Male	USA	2-3 times/week	Salmon	Shrimp	Halibut	222					6	1
#794	ALS	Female	USA	2-3 times/week	Salmon	Cod	Tilapia	119			0	0	12	0
#795	ALS	Male	USA	1/week	Salmon	Bass	Halibut	140	0	0		4	14	1
#796	ALS	Male	USA	2-3 times/month	Grouper	Shrimp	Tilapia	89	0	0		5	5	1
#797	ALS	Male	USA	2-3 times/month	Cod	Salmon	Tuna	88					6	22
#798	ALS	Female	USA	Never				0	5	0	5		4	1
#799	ALS	Male	USA	1/month	Salmon	Haddock/Cod	Tuna	31	0	0		4	12	1
#800	ALS	Male	USA	2-3 times/week	Shrimp	Tilapia	Salmon	36	3		3		3	1
#801	ALS	Female	USA	2-3 times/month	Cod	Flounder	Shellfish	47	5	3	8		12	1
#802	ALS	Female	USA	2-3 times/month	Salmon	Tuna	Sardines	69			0	0	10	0
#803	ALS	Male	USA	2-3 times/month	Tuna	Clams	Lobster	84	0	0		6	8	0
#804	ALS	Female	USA	Never				0	6	6	12		9	0
#805	ALS	Male	USA	1/week	Salmon	Cod	Crab	64	5		5		4	0
#806	ALS	Female	Australia	<1/month	Flathead	John Dory	Bream	6			0	0	8	1
#807	ALS	Male	Australia	1/week	Salmon	Flake	Blue Grenadier	489	3	0	3		4	0
#808	Control	Female	Australia	1/month	Ling	Barramundi	Hoki	10	0	0		4
#809	ALS	Female	USA	1/month	Catfish	Tilapia	King/Snow Crab Legs	8			0	0	34	0
#810	ALS	Female	USA	2-3 times/week	Shrimp	Rainbow Trout	Salmon	83	2	3	5		18	1
#811	ALS	Male	USA	1/month	Salmon	Catfish		5			0	0	13
#812	ALS	Male	USA	1/week	Salmon	Sole		38	10		10		15	1
#813	ALS	Male	USA	<1/month	Crab	Lobster	Shrimp	7					32	1
#814	ALS	Male							2	2	4		26	1
#815	ALS	Female	USA	1/week	Tuna	Salmon	Swordfish	438	4	1	5		18	1
#816	ALS	Male	USA	1/month	Trout, Steelhead	Tilapia	Tuna	31					18	0
#817	ALS	Male	USA	2-3 times/month	Catfish	Salmon	White	26	0	0		2	24	2
#818	ALS	Male	USA	1/month	Trout	Salmon	Cod	15	6	2	8		10	1
#819	ALS	Female	USA	Never				0	0	0		6	13	0
#820	ALS	Female	USA	<1/month	Trout	Lobster	Shrimp	7	6	2	8		9	1
#821	ALS	Female	USA	1/month	Tuna	Salmon	Cod	35	4	0	4		16	2
#822	ALS	Male	USA	<1/month	Catfish	Shrimp	Cod	5					7	1
#823	Control	Female	Australia	1/month	Flake	Flathead	Fish Fingers	85	5	4	9
#824	ALS	Female	USA	2-3 times/month	Tuna	Catfish	Cod	88	5		5		14	2
#825	ALS	Male	USA	1/week	Salmon	Cod	Clams	46	2		2		5	1
#826	Control	Female	USA	2-3 times/month	Catfish	Shrimp	Lobster	26	4	0	4
#827	Control	Female	Australia	1/week	Barramundi			45	8	2	10
#828	ALS	Male	USA	<1/month	Salmon	Tuna Fish	Orange Roughy	35	9	2	11		15	5
#829	ALS	Female	USA	2-3 times/week	Salmon	Hake	Lobster	170	2	1	3		17	2
#830	Control	Female	USA	2-3 times/month	Tilapia	Shrimp	Salmon	8	3	2	5
#831	ALS	Female	USA	<1/month	Shrimp			1	0			6	6	1
#832	ALS	Male	USA	<1/month	Swordfish	Halibut		70					27	1
#833	ALS	Male	USA	2-3 times/month	Salmon	Cod		38					14	1
#834	ALS	Male	USA	<1/month	Cod	Mahi Mahi	Tilapia	11	0	0		5	6	0
#835	ALS	Male	USA	1/month	Salmon	Walleye	Flounder	9	15	2	17		22	1
#836	Control	Female	Australia	1/week	Salmon	Tuna	Sea Bream	172	4	4	8
#837	Control	Female	South Africa	<1/month	Kingklip	Hake	Tuna	23	0	0		14
#838	ALS	Male	Australia	1/week	Salmon	Snapper	Calamari	69	10	10	20		6	12
#839	Control	Female	Australia	4-6 times/week	Mackerel			429	10		10
#840	Control	Female	Australia	1/month	Salmon	King Prawns	Tuna	27	6	2	8
#841	Control	Female	Australia	Never				0		4	4
#842	Control	Female	Australia	2-3 times/month	Tuna	Salmon	Barramundi	75	5		5
#843	Control	Female	Australia	1/week	Salmon	Barramundi	Smoked Cod	58	0	0		4
#844	Control	Male	USA	1/week	Tilapia	Shrimp	Catfish	15
#845	Control	Female	Australia	2-3 times/month	Tuna	Salmon		100			0	0
#846	ALS	Male	Australia	Daily	Tuna	Salmon	Any White Fish	1015					9	7
#847	Control	Male	Australia	1/week	Red Snapper	Tuna	John Dory	242	6	2	8
#848	Control	Female	Australia	1/week	John Dory	Flake		956	7	1	8
#849	Control	Male	Australia	1/week	Salmon	Barramundi	Cod	58	6	2	8
#850	Control	Male	Australia	1/month	Flathead	Snapper	Flake	91	2		2
#851	Control	Female	Australia	<1/month	Pink Snapper	Dhufish		19
#852	Control	Female	Australia	<1/month	Snapper	Hake	Trevally	14	3		3
#853	Control	Female	Australia	Never				0	2		2
