# Supplementary material for: A Comparison of Mercury Exposure from Seafood Consumption and Dental Amalgam Fillings in People with and without Amyotrophic Lateral Sclerosis (ALS): An International Online Case-Control Study
Source: Int J Environ Res Public Health. 2018 Dec 14;15(12):2874. doi: 10.3390/ijerph15122874 (PMC6313312; doi:10.3390/ijerph15122874)
Supplement: Supplementary file 1 [file ijerph-15-02874-s001.zip › ijerph-402260-supplementary proofed/Table S2 Ages.xlsx]

## Sheet: ALL
ALS/Control	Age y
Control	89
ALS	87
Control	86
Control	86
Control	85
ALS	84
ALS	83
ALS	82
ALS	82
ALS	82
Control	82
ALS	82
Control	81
Control	81
ALS	80
ALS	80
ALS	80
Control	79
ALS	79
ALS	78
Control	78
Control	78
Control	78
ALS	78
Control	78
ALS	77
Control	77
ALS	77
Control	77
Control	76
Control	76
Control	76
Control	76
ALS	76
Control	76
ALS	76
ALS	76
ALS	76
ALS	76
ALS	76
Control	76
ALS	76
ALS	76
Control	76
ALS	76
ALS	75
ALS	75
ALS	75
ALS	75
ALS	75
Control	75
Control	75
Control	75
Control	75
Control	75
ALS	75
ALS	75
ALS	75
ALS	75
ALS	75
Control	75
ALS	75
Control	75
Control	74
ALS	74
Control	74
Control	74
Control	74
Control	74
ALS	74
ALS	74
ALS	74
ALS	74
ALS	74
ALS	73
ALS	73
ALS	73
ALS	73
Control	73
ALS	73
ALS	73
ALS	73
Control	73
ALS	72
Control	72
Control	72
ALS	72
Control	72
ALS	72
ALS	72
Control	72
Control	72
ALS	72
Control	72
ALS	72
Control	72
ALS	72
ALS	72
ALS	72
ALS	72
ALS	72
ALS	72
ALS	71
ALS	71
ALS	71
ALS	71
Control	71
Control	71
ALS	71
Control	71
ALS	71
ALS	71
Control	71
Control	71
Control	71
Control	71
ALS	71
Control	71
ALS	71
Control	70
ALS	70
Control	70
Control	70
ALS	70
ALS	70
ALS	70
ALS	70
Control	70
Control	70
Control	70
ALS	70
ALS	70
Control	70
Control	70
ALS	70
ALS	70
ALS	70
Control	69
ALS	69
ALS	69
ALS	69
ALS	69
Control	69
Control	69
Control	69
Control	69
Control	69
Control	69
Control	69
Control	69
Control	69
ALS	69
ALS	69
ALS	69
ALS	69
ALS	69
ALS	69
ALS	69
Control	69
Control	69
ALS	69
ALS	69
ALS	69
Control	69
Control	68
ALS	68
ALS	68
Control	68
Control	68
Control	68
ALS	68
Control	68
ALS	68
ALS	68
ALS	68
ALS	68
Control	68
Control	68
Control	68
Control	68
ALS	68
Control	68
Control	68
ALS	68
ALS	68
ALS	67
ALS	67
ALS	67
Control	67
Control	67
Control	67
ALS	67
Control	67
ALS	67
Control	67
Control	67
Control	67
ALS	67
Control	67
ALS	67
ALS	67
Control	67
Control	67
ALS	67
ALS	67
Control	67
ALS	67
ALS	67
Control	67
ALS	67
ALS	67
Control	66
Control	66
Control	66
ALS	66
ALS	66
Control	66
Control	66
Control	66
ALS	66
ALS	66
Control	66
ALS	66
Control	66
Control	66
Control	66
Control	66
ALS	66
Control	66
ALS	66
ALS	66
ALS	66
Control	66
ALS	66
ALS	66
ALS	66
ALS	66
ALS	66
Control	66
Control	66
Control	66
ALS	66
Control	66
ALS	66
ALS	66
Control	66
Control	65
ALS	65
Control	65
Control	65
ALS	65
ALS	65
Control	65
Control	65
ALS	65
Control	65
Control	65
ALS	65
ALS	65
Control	65
ALS	65
Control	65
ALS	65
ALS	65
ALS	65
ALS	65
ALS	65
Control	65
ALS	65
ALS	65
ALS	65
ALS	65
ALS	65
Control	64
Control	64
Control	64
ALS	64
ALS	64
Control	64
Control	64
ALS	64
Control	64
ALS	64
Control	64
ALS	64
ALS	64
Control	64
ALS	64
ALS	64
ALS	64
ALS	64
Control	64
ALS	64
Control	64
ALS	64
ALS	64
ALS	64
ALS	63
ALS	63
Control	63
Control	63
Control	63
Control	63
ALS	63
ALS	63
Control	63
Control	63
ALS	63
ALS	63
ALS	63
Control	63
ALS	63
ALS	63
ALS	63
ALS	63
ALS	63
Control	63
Control	63
ALS	63
ALS	63
ALS	63
Control	63
Control	63
Control	63
ALS	63
ALS	63
Control	63
Control	63
ALS	63
ALS	63
ALS	63
Control	62
Control	62
Control	62
Control	62
Control	62
Control	62
Control	62
Control	62
Control	62
Control	62
ALS	62
Control	62
Control	62
ALS	62
Control	62
Control	62
ALS	62
Control	62
ALS	62
Control	62
ALS	62
ALS	62
Control	62
ALS	62
ALS	62
ALS	62
ALS	62
Control	62
ALS	62
Control	62
Control	62
ALS	62
ALS	62
Control	62
ALS	62
ALS	62
ALS	62
Control	61
ALS	61
ALS	61
Control	61
ALS	61
ALS	61
Control	61
Control	61
ALS	61
ALS	61
Control	61
ALS	61
ALS	61
Control	61
ALS	61
Control	61
Control	61
ALS	61
ALS	61
ALS	61
Control	61
ALS	61
ALS	61
ALS	61
ALS	61
ALS	61
Control	61
ALS	60
Control	60
Control	60
ALS	60
ALS	60
ALS	60
Control	60
Control	60
ALS	60
Control	60
Control	60
Control	60
Control	60
Control	60
Control	60
Control	60
ALS	60
Control	60
ALS	60
ALS	60
ALS	60
ALS	60
ALS	60
ALS	60
ALS	60
Control	60
Control	60
ALS	60
ALS	60
ALS	60
Control	60
ALS	60
ALS	60
Control	60
ALS	60
ALS	59
ALS	59
ALS	59
Control	59
Control	59
ALS	59
Control	59
ALS	59
Control	59
Control	59
ALS	59
ALS	59
Control	59
ALS	59
ALS	59
ALS	59
ALS	59
Control	59
ALS	59
ALS	59
ALS	59
ALS	59
Control	59
ALS	59
ALS	59
ALS	59
ALS	59
ALS	59
ALS	58
ALS	58
Control	58
Control	58
Control	58
Control	58
ALS	58
ALS	58
Control	58
Control	58
ALS	58
ALS	58
Control	58
Control	58
ALS	58
ALS	58
ALS	58
ALS	58
ALS	58
ALS	58
ALS	58
Control	58
ALS	58
ALS	58
ALS	58
ALS	58
Control	58
ALS	58
ALS	58
ALS	58
Control	57
ALS	57
ALS	57
ALS	57
Control	57
Control	57
Control	57
Control	57
ALS	57
Control	57
Control	57
Control	57
Control	57
ALS	57
ALS	57
ALS	57
Control	57
Control	57
ALS	57
Control	57
ALS	57
Control	57
ALS	57
ALS	57
ALS	57
Control	57
ALS	57
Control	57
ALS	57
ALS	57
Control	56
ALS	56
Control	56
Control	56
Control	56
Control	56
Control	56
ALS	56
Control	56
Control	56
Control	56
Control	56
Control	56
Control	56
Control	56
Control	56
ALS	56
ALS	56
ALS	56
Control	56
ALS	56
ALS	56
ALS	56
Control	55
Control	55
ALS	55
Control	55
Control	55
Control	55
ALS	55
ALS	55
Control	55
Control	55
ALS	55
ALS	55
Control	55
ALS	55
ALS	55
ALS	55
Control	54
ALS	54
ALS	54
Control	54
Control	54
Control	54
Control	54
Control	54
ALS	54
Control	54
ALS	54
Control	54
Control	54
ALS	54
ALS	54
Control	54
Control	54
ALS	54
Control	54
Control	54
ALS	54
ALS	54
ALS	54
Control	54
Control	54
ALS	54
ALS	54
ALS	54
Control	54
Control	54
Control	54
ALS	54
Control	53
ALS	53
Control	53
Control	53
Control	53
Control	53
ALS	53
Control	53
Control	53
Control	53
Control	53
Control	53
ALS	53
Control	53
ALS	53
Control	53
Control	53
ALS	53
Control	53
Control	53
ALS	53
Control	53
Control	53
Control	53
Control	53
ALS	53
ALS	53
ALS	53
Control	53
ALS	53
ALS	53
ALS	53
ALS	53
ALS	53
Control	52
Control	52
ALS	52
Control	52
ALS	52
Control	52
Control	52
Control	52
Control	52
Control	52
ALS	52
ALS	52
ALS	52
Control	52
ALS	52
ALS	52
Control	52
Control	51
Control	51
Control	51
Control	51
ALS	51
ALS	51
Control	51
Control	51
Control	51
Control	51
Control	51
Control	51
ALS	51
ALS	51
ALS	51
Control	51
ALS	51
Control	51
ALS	51
Control	51
ALS	51
Control	50
Control	50
Control	50
Control	50
Control	50
Control	50
Control	50
Control	50
Control	50
Control	50
Control	50
Control	50
Control	50
ALS	50
Control	50
Control	50
Control	50
Control	50
Control	50
Control	50
ALS	50
ALS	50
Control	50
Control	50
ALS	50
Control	50
Control	50
ALS	50
Control	50
ALS	50
Control	49
Control	49
Control	49
Control	49
Control	49
ALS	49
ALS	49
Control	49
Control	49
Control	49
Control	49
ALS	49
Control	49
ALS	49
ALS	49
ALS	49
ALS	49
ALS	48
ALS	48
Control	48
Control	48
ALS	48
Control	48
Control	48
Control	48
Control	48
Control	48
Control	48
ALS	48
Control	48
Control	48
Control	48
ALS	48
ALS	48
ALS	48
Control	47
Control	47
ALS	47
Control	47
Control	47
Control	47
ALS	47
Control	47
Control	47
Control	47
Control	47
Control	47
Control	47
Control	47
Control	47
Control	47
Control	47
ALS	47
ALS	47
ALS	47
ALS	47
Control	47
Control	47
Control	46
Control	46
Control	46
Control	46
Control	46
Control	46
Control	46
Control	46
Control	46
Control	46
Control	46
ALS	46
ALS	46
ALS	46
Control	46
ALS	46
Control	46
Control	46
Control	46
Control	45
Control	45
ALS	45
Control	45
ALS	45
Control	45
Control	45
Control	45
Control	45
Control	45
ALS	45
ALS	45
Control	45
ALS	44
Control	44
Control	44
Control	44
Control	44
Control	44
Control	44
Control	44
Control	44
Control	44
Control	44
Control	44
Control	44
Control	44
ALS	44
ALS	44
Control	44
Control	44
ALS	43
ALS	43
Control	43
Control	43
ALS	43
Control	43
Control	43
Control	43
ALS	43
Control	43
Control	43
Control	43
Control	43
Control	42
Control	42
Control	42
Control	42
Control	42
Control	42
Control	42
ALS	42
Control	42
Control	42
ALS	42
ALS	42
Control	41
Control	41
Control	41
Control	41
Control	41
ALS	41
Control	41
Control	41
Control	41
Control	41
Control	41
Control	41
Control	41
Control	41
ALS	41
Control	40
Control	40
Control	40
Control	40
Control	40
Control	40
Control	40
ALS	40
ALS	40
Control	40
Control	40
Control	40
ALS	40
ALS	40
